# Supplementary material for: Description of Joint Alterations Observed in a Family Carrying p.Asn453Ser COMP Variant: Clinical Phenotypes, In Silico Prediction of Functional Impact on COMP Protein and Stability, and Review of the Literature
Source: Biomolecules. 2021 Oct 5;11(10):1460. doi: 10.3390/biom11101460 (PMC8533395; doi:10.3390/biom11101460)
Supplement: Supplementary file 1 [file biomolecules-11-01460-s001.zip]

Archive with 1 entries (1 files):
- biomolecules-1364877-supplementary.pdf
